# Supplementary material for: Diagnostic Accuracy of Physical Examination and Pulse Oximetry for Critical Congenital Cardiac Disease Screening in Newborns
Source: Children (Basel). 2023 Dec 29;11(1):47. doi: 10.3390/children11010047 (PMC10814555; doi:10.3390/children11010047)
Supplement: Supplementary file 1 [file children-11-00047-s001.zip]

Archive with 1 entries (1 files):
- children-2782797-supplementary.pdf
